# Supplementary material for: Longitudinal monitoring of prevalence and intensity of soil-transmitted helminth infections as part of community-wide mass drug administration within the Geshiyaro project in the Bolosso Sore district, Wolaita, Ethiopia
Source: PLoS Negl Trop Dis. 2022 Sep 19;16(9):e0010408. doi: 10.1371/journal.pntd.0010408 (PMC9521932; doi:10.1371/journal.pntd.0010408)
Supplement: S1 Table — (XLSX) [file pntd.0010408.s001.xlsx]

## Sheet: Sheet1
Kebele	Total individuals enrolled at BL	Total individuals enrolled in Y1	Total individuals enrolled in Y2	Total individuals followed up from BS to Y1	Total individuals followed up at BS, Y1, Y2
Afama Garo	133	142	137	100	69
Giddo Homba	151	137	147	96	76
Hajo Salata	147	170	142	86	76
Korke Doge	144	176	147	120	93
Total	575	625	573	402	314
