# Supplementary material for: Longitudinal monitoring of prevalence and intensity of soil-transmitted helminth infections as part of community-wide mass drug administration within the Geshiyaro project in the Bolosso Sore district, Wolaita, Ethiopia
Source: PLoS Negl Trop Dis. 2022 Sep 19;16(9):e0010408. doi: 10.1371/journal.pntd.0010408 (PMC9521932; doi:10.1371/journal.pntd.0010408)
Supplement: S2 Table — Output disseminated by species and age group between BS-Y1 and Y1-Y2. (XLS) [file pntd.0010408.s002.xls]

## Sheet: RiskRatios.csv
Species	Group	Risk ratio	Lower 95% CI	Upper 95% CI	p-value	Surveys compared
Ascaris lumbricoides	Overall	1.34	1.05	1.7	0.0019	BS - Y1
Ascaris lumbricoides	Men	1.34	0.93	1.95	0.116284	BS - Y1
Ascaris lumbricoides	Women	1.33	0.97	2.1	0.0765841	BS - Y1
Ascaris lumbricoides	Pre SAC 2-4	1.16049	1.00234	1.34336	0.0508866	BS - Y1
Ascaris lumbricoides	SAC 5-14	1.96	1.29	3.84	0.00161517	BS - Y1
Ascaris lumbricoides	Adolescent 15-20	0.942029	0.817753	1.08519	0.0408394	BS - Y1
Ascaris lumbricoides	Young adult 21-35	0.986667	0.88671	1.09789	0.805444	BS - Y1
Ascaris lumbricoides	Adult 35+	1.1453	1.02802	1.27595	0.0138381	BS - Y1
Ascaris lumbricoides	Overall	0.98	0.76	1.28	0.0876229	Y1-Y2
Ascaris lumbricoides	Men	0.94	0.63	1.4	0.768379	Y1-Y2
Ascaris lumbricoides	Women	1.02	0.72	1.44	0.982736	Y1-Y2
Ascaris lumbricoides	Pre SAC 2-4	1.63	0.77	3.48	0.206735	Y1-Y2
Ascaris lumbricoides	SAC 5-14	0.88	0.54	1.44	0.666252	Y1-Y2
Ascaris lumbricoides	Adolescent 15-20	1.04546	0.904698	1.20811	0.0546836	Y1-Y2
Ascaris lumbricoides	Young adult 21-35	1.02041	0.917795	1.13449	0.708692	Y1-Y2
Ascaris lumbricoides	Adult 35+	0.991525	0.9078	1.08297	0.850028	Y1-Y2
Trichuris trichuria	Overall	0.75	0.49	1.14	0.17323	BS - Y1
Trichuris trichuria	Men	1.13	0.57	2.27	0.726307	BS - Y1
Trichuris trichuria	Women	0.59	0.34	1.01	0.00612	BS - Y1
Trichuris trichuria	Pre SAC 2-4	0.65	0.22	1.9	0.435757	BS - Y1
Trichuris trichuria	SAC 5-14	1.17	0.54	2.54	0.690632	BS - Y1
Trichuris trichuria	Adolescent 15-20	NA	NA	NA	NA	BS - Y1
Trichuris trichuria	Young adult 21-35	0.957143	0.881018	1.03984	0.300229	BS - Y1
Trichuris trichuria	Adult 35+	0.982143	0.922319	1.04585	0.574148	BS - Y1
Trichuris trichuria	Overall	3.46	1.9	6.32	4.93e-05	Y1-Y2
Trichuris trichuria	Men	1.95	0.8	4.74	1.1418	Y1-Y2
Trichuris trichuria	Women	6.08	2.91	9.98	6.07086e-05	Y1-Y2
Trichuris trichuria	Pre SAC 2-4	2.5	0.69	9.05	0.162712	Y1-Y2
Trichuris trichuria	SAC 5-14	2.12	0.75	5.99	0.156209	Y1-Y2
Trichuris trichuria	Adolescent 15-20	NA	NA	NA	NA	Y1-Y2
Trichuris trichuria	Young adult 21-35	1.13821	1.06593	1.21539	0.000109949	Y1-Y2
Trichuris trichuria	Adult 35+	1.7	0.51	5.65	0.51	Y1-Y2
Hookworm	Overall	0.2	0.11	0.34	1.31661e-07	BS - Y1
Hookworm	Men	0.15	0.06	0.38	4.94838e-05	BS - Y1
Hookworm	Women	0.23	0.12	0.47	9.52715e-06	BS - Y1
Hookworm	Pre SAC 2-4	NA	NA	NA	NA	BS - Y1
Hookworm	SAC 5-14	0.21	0.08	0.53	0.00152677	BS - Y1
Hookworm	Adolescent 15-20	0.983333	0.912103	1.06013	0.661321	BS - Y1
Hookworm	Young adult 21-35	0.874126	0.812307	0.94065	0.000396676	BS - Y1
Hookworm	Adult 35+	0.24	0.08	0.68	0.0108942	BS - Y1
Hookworm	Overall	2.01	1.38	2.91	0.00027399	Y1-Y2
Hookworm	Men	1.74	1.04	2.91	0.0349131	Y1-Y2
Hookworm	Women	2.32	1.36	3.98	0.00201223	Y1-Y2
Hookworm	Pre SAC 2-4	1.88	0.67	5.23	0.226544	Y1-Y2
Hookworm	SAC 5-14	2.25	1.15	4.4	0.0178776	Y1-Y2
Hookworm	Adolescent 15-20	0.967742	0.881066	1.06295	0.493396	Y1-Y2
Hookworm	Young adult 21-35	1.12598	1.04298	1.21559	0.00325995	Y1-Y2
Hookworm	Adult 35+	1.62	0.8	3.25	0.180203	Y1-Y2
Overall	Overall	0.88	0.72	1.06	0.0019787	BS - Y1
Overall	Men	0.86	0.63	1.16	0.329878	BS - Y1
Overall	Women	0.89	0.69	1.15	0.369524	BS - Y1
Overall	Pre SAC 2-4	0.53	0.28	1.02	0.0511591	BS - Y1
Overall	SAC 5-14	0.66	0.49	0.89	0.00624866	BS - Y1
Overall	Adolescent 15-20	0.890411	0.764948	1.03645	0.0134145	BS - Y1
Overall	Young adult 21-35	0.888889	0.785667	1.00567	0.0614581	BS - Y1
Overall	Adult 35+	1	0.878846	1.13786	1	BS - Y1
Overall	Overall	1.25	1.02	1.54	0.003	Y1-Y2
Overall	Men	1.22	0.89	1.65	0.216538	Y1-Y2
Overall	Women	1.29	0.98	1.68	0.0693813	Y1-Y2
Overall	Pre SAC 2-4	1.15	0.68	1.93	0.665718	Y1-Y2
Overall	SAC 5-14	1.24	0.85	1.81	0.264215	Y1-Y2
Overall	Adolescent 15-20	1.02817	0.869591	1.21566	0.134153	Y1-Y2
Overall	Young adult 21-35	1.125	0.994359	1.2728	0.0614581	Y1-Y2
Overall	Adult 35+	1.04615	0.924155	1.18426	0.47571	Y1-Y2
