# Supplementary material for: Longitudinal monitoring of prevalence and intensity of soil-transmitted helminth infections as part of community-wide mass drug administration within the Geshiyaro project in the Bolosso Sore district, Wolaita, Ethiopia
Source: PLoS Negl Trop Dis. 2022 Sep 19;16(9):e0010408. doi: 10.1371/journal.pntd.0010408 (PMC9521932; doi:10.1371/journal.pntd.0010408)
Supplement: S3 Table — Mean EPG change is measured by species between BS-Y1 and Y1-Y2. (XLSX) [file pntd.0010408.s003.xlsx]

## Sheet: Sheet1
Species	Age group (years)	Mean change in EPG	Lower 95% CI	Upper 95% CI	Surveys compared
Ascaris lumbricoides	2-4	433.42	-368.582	1441.41	BS - Y1
Ascaris lumbricoides	5-14	-150.522	-622.741	520.667	BS - Y1
Ascaris lumbricoides	15-20	519.303	-175.161	1763.54	BS - Y1
Ascaris lumbricoides	20-35	319.646	-394.431	1797.44	BS - Y1
Ascaris lumbricoides	36+	147.158	-309.14	736.973	BS - Y1
Ascaris lumbricoides	2-4	-214.534	-995.145	472.562	BS - Y2
Ascaris lumbricoides	5-14	-275.534	-808.2	320.079	BS - Y2
Ascaris lumbricoides	15-20	-833.682	-2090.15	-49.0213	BS - Y2
Ascaris lumbricoides	20-35	-1002.59	-2020.71	-258.384	BS - Y2
Ascaris lumbricoides	36+	-498.315	-992.267	-87.4647	BS - Y2
Trichuris trichiura	2-4	21.5895	-4.38963	139.546	BS - Y1
Trichuris trichiura	5-14	11.4179	-39.0462	76.0462	BS - Y1
Trichuris trichiura	15-24	141.361	4.1011	437.534	BS - Y1
Trichuris trichiura	25-39	64.1084	-3.9513	166.575	BS - Y1
Trichuris trichiura	40+	113.559	3.28332	254.901	BS - Y1
Trichuris trichiura	2-4	-50.0453	-148.413	0.533606	Y1 - Y2
Trichuris trichiura	5-14	-33.4165	-90.275	-1.24174	Y1 - Y2
Trichuris trichiura	15-24	-141.917	-438.09	-4.74627	Y1 - Y2
Trichuris trichiura	25-39	-70.9843	-172.494	-5.11457	Y1 - Y2
Trichuris trichiura	40+	-115.879	-191.172	-4.502	Y1 - Y2
Hookworm	2-4	8.96842	0	16.8132	BS - Y1
Hookworm	5-14	25.5722	2.72652	54.0888	BS - Y1
Hookworm	15-24	10.0833	0	29.2139	BS - Y1
Hookworm	25-39	28.4585	8.0012	57.9184	BS - Y1
Hookworm	40+	19.748	3.80172	38.6452	BS - Y1
Hookworm	2-4	-5.27304	-12.5955	0	Y1 - Y2
Hookworm	5-14	14.2493	0	59.5394	Y1 - Y2
Hookworm	15-24	-3.89754	-24.6225	0	Y1 - Y2
Hookworm	25-39	-24.0294	-68.2097	-2.72085	Y1 - Y2
Hookworm	40+	-16.6786	-41.9544	-3.23356	Y1 - Y2
Hookworm
