# Supplementary material for: Longitudinal monitoring of prevalence and intensity of soil-transmitted helminth infections as part of community-wide mass drug administration within the Geshiyaro project in the Bolosso Sore district, Wolaita, Ethiopia
Source: PLoS Negl Trop Dis. 2022 Sep 19;16(9):e0010408. doi: 10.1371/journal.pntd.0010408 (PMC9521932; doi:10.1371/journal.pntd.0010408)
Supplement: S4 Table — Prevalence of the individuals indicating the defined groups of infection are grouped by species across BS, Y1 and Y2. (XLSX) [file pntd.0010408.s004.xlsx]

## Sheet: Sheet1
		A. lumbricoides	T. trichuris	Hookworm
	Negative	359 (69.17%)	467 (89.98%)	488 (94.02%)
Baseline	Light	135 (26.07%)	45 (8.67%)	30 (5.79%)
	Moderate	22 (4.23%)	5 (0.96%)	0
	Heavy	1 (0.26)	0	0
	Negative	424 (81.69%)	465 (89.59%)	438 (84.55%)
Year 1	Light	70 (13.48%)	47 (9.05%)	80 (15.44 %)
	Moderate	24 (4.62%)	6 (1.15 %)	0
	Heavy	1 (0.19)	0	0
	Negative	424 (81.69%)	505 (97.30%)	481 (92.85%)
Year 2	Light	89 (17.14%)	11(2.11 %)	37 (7.14%)
	Moderate	5 (0.96%)	0	0
