# Supplementary material for: Longitudinal monitoring of prevalence and intensity of soil-transmitted helminth infections as part of community-wide mass drug administration within the Geshiyaro project in the Bolosso Sore district, Wolaita, Ethiopia
Source: PLoS Negl Trop Dis. 2022 Sep 19;16(9):e0010408. doi: 10.1371/journal.pntd.0010408 (PMC9521932; doi:10.1371/journal.pntd.0010408)
Supplement: S5 Table — (XLSX) [file pntd.0010408.s005.xlsx]

## Sheet: Sheet1
Kebele	Total population	MDA Coverage Y1	MDA coverage Y2
Giddo Homba	4391	0.742	0.676
Korke Doge	6406	0.658	0.797
Afama Garo	5714	0.813	0.84
Hajo Salata	3366	0.671	0.731
