# Supplementary material for: Longitudinal monitoring of prevalence and intensity of soil-transmitted helminth infections as part of community-wide mass drug administration within the Geshiyaro project in the Bolosso Sore district, Wolaita, Ethiopia
Source: PLoS Negl Trop Dis. 2022 Sep 19;16(9):e0010408. doi: 10.1371/journal.pntd.0010408 (PMC9521932; doi:10.1371/journal.pntd.0010408)
Supplement: S6 Table — These data are grouped via BS-Y1, BS-Y2 and by species of STH. (XLS) [file pntd.0010408.s006.xls]

## Sheet: Supplementary table 6.csv
Treatment		Ascaris lumbricoides		Trichuris trichiura		Hookworm
		BS-Y1	Y1-Y2	BS-Y1	Y1-Y2	BS-Y1	Y1-Y2
	Never infected (neg-neg)	62.74 (325)	70.65 (366)	85.32 (456)	88.03 (456)	83.01 (430)	79.53 (412)
Overall	Became infected (neg-pos)	11 (57)	6.56 (34)	4.82 (25)	1.35 (7)	11.19 (58)	5.01 (26)
	Cured (pos-neg)	18.91 (98)	11.19 (58)	4.24 (22)	9.45 (49)	1.54 (8)	13.32 (69)
	Remained infected (pos-pos)	11.58 (60)	6.94 (36)	5.4 (28)	0.7 (4)	4.24 (22)	2.12 (11)
	Never Infected (neg-neg)	72.22 (299)	83.57 (346)	92.02 (381)	93.23 (382)	86.47 (358)	86.47 (358)
Both	Became infected (neg-pos)	0	0	0	0	10.14 (42)	0.48 (2)
	Cured (pos-neg)	11.11 (46)	0.9 (4)	1.02 (5)	6.28 (26)	0	7.04 (29)
	Remained infected (pos-pos)	16.42 (68)	15.45 (64)	6.98 (27)	1.44 (6)	3.39 (14)	6.01 (25)
	Never Infected (neg-neg)	63.15 (60)	65.26 (62)	78.94 (75)	78.94 (75	70.65 (67)	70.65 (67)
Single	Became infected (neg-pos)	9.47 (9)	4.21 (4)	3.15 (3)	0	23.15 (22)	0
	Cured (pos-neg)	10.53 (10)	12.63 (12)	0	13.68 (13)	0	18.94 (18)
	Remained infected (pos-pos)	28.42 27)	17.49 (17)	16.84 (16)	6.31 (6)	5.26 (5)	9.47 (9)
	Never Infected (neg-neg)	45.45 (5)	36.36 (4)	63.6 (7)	54.4 (6)	72.7 (8)	63.6 (7)
Never	Became infected (neg-pos)	9.09 (1)	9.09 (1)	18.1 (2)	9.09 (1)	18.1 (2)	9.09 (1)
	Cured (pos-neg)	0	0	0	0	0	0
	Remained infected (pos-pos)	45.45 (5)	54.4 (6)	18.1 (2)	36.3 (4)	9.09 (1)	27.2 (3)
